# Supplementary material for: Aryl Hydrocarbon Receptor Regulates Muc2 Production Independently of IL-22 during Colitis
Source: Int J Mol Sci. 2024 Feb 18;25(4):2404. doi: 10.3390/ijms25042404 (PMC10888603; doi:10.3390/ijms25042404)
Supplement: Supplementary file 1 [file ijms-25-02404-s001.zip]

Archive with 1 entries (1 files):
- ijms-2843281-supplementary.pdf
